# Supplementary material for: Predictive Model for High Coronary Artery Calcium Score in Young Patients with Non-Dialysis Chronic Kidney Disease
Source: J Pers Med. 2021 Dec 15;11(12):1372. doi: 10.3390/jpm11121372 (PMC8703324; doi:10.3390/jpm11121372)
Supplement: Supplementary file 1 [file jpm-11-01372-s001.zip]

Archive with 1 entries (1 files):
- jpm-1507303-supplementary.pdf
